# Supplementary material for: Dynamical mesoscale model of absence seizures in genetic models
Source: PLoS One. 2020 Sep 29;15(9):e0239125. doi: 10.1371/journal.pone.0239125 (PMC7524004; doi:10.1371/journal.pone.0239125)
Supplement: S1 File — (TXT) [file pone.0239125.s001.txt]

Programs used for model data generation and analysis together with model matrices were included into the SWD Modelling project and can be freely accessed from https://sourceforge.net/projects/swdmodeling/
